# Supplementary material for: Proposal and Numerical Analysis of Organic/Sb2Se3 All-Thin-Film Tandem Solar Cell
Source: Polymers (Basel). 2023 Jun 5;15(11):2578. doi: 10.3390/polym15112578 (PMC10255658; doi:10.3390/polym15112578)
Supplement: Supplementary file 1 [file polymers-15-02578-s001.zip]

Archive with 1 entries (1 files):
- polymers-2420999-supplementary.pdf
